# Supplementary material for: Dose-Dependent Genome-Wide DNA Methylation Remodeling by Metformin Modulates Doxorubicin Sensitivity in Cardiac Cells
Source: Epigenomes. 2026 Jul 3;10(3):44. doi: 10.3390/epigenomes10030044 (PMC13398216; doi:10.3390/epigenomes10030044)
Supplement: Supplementary file 1 [file epigenomes-10-00044-s001.zip]

Archive with 1 entries (1 files):
- epigenomes-4282571-supplementary.pdf
